# Supplementary material for: Determination of Caffeoylquinic Acids Content by UHPLC in Scolymus hispanicus Extracts Obtained through Ultrasound-Assisted Extraction
Source: Plants (Basel). 2023 Jun 16;12(12):2340. doi: 10.3390/plants12122340 (PMC10302805; doi:10.3390/plants12122340)
Supplement: Supplementary file 1 [file plants-12-02340-s001.zip]

Archive with 1 entries (1 files):
- plants-2401295-supplementary.pdf
